# Supplementary material for: In-Depth LC-ESI/HRMS-Guided Phytochemical Analysis and Antioxidant Activity Analysis of Eco-Sustainable Extracts of Cynara cardunculus (Carciofo di Paestum PGI) Leaves
Source: Plants (Basel). 2024 Dec 23;13(24):3591. doi: 10.3390/plants13243591 (PMC11679891; doi:10.3390/plants13243591)
Supplement: Supplementary file 1 [file plants-13-03591-s001.zip]

Archive with 1 entries (1 files):
- plants-3354156-supplementary.pdf
